# Supplementary material for: PET Imaging of Fructose Metabolism in a Rodent Model of Neuroinflammation with 6-[18F]fluoro-6-deoxy-D-fructose
Source: Molecules. 2022 Dec 3;27(23):8529. doi: 10.3390/molecules27238529 (PMC9736258; doi:10.3390/molecules27238529)
Supplement: Supplementary file 1 [file molecules-27-08529-s001.zip]

Archive with 1 entries (1 files):
- Supplementary Materials_6-FDF paper-Molecules-revised-new.pdf
